# Supplementary material for: Arabidopsis Protein Phosphatase DBP1 Nucleates a Protein Network with a Role in Regulating Plant Defense
Source: PLoS One. 2014 Mar 4;9(3):e90734. doi: 10.1371/journal.pone.0090734 (PMC3942490; doi:10.1371/journal.pone.0090734)
Supplement: Table S1 — (XLS) [file pone.0090734.s004.xls]

## Sheet: Tabelle1
	Table S1. Proteins differentially detected by LTQ Orbitrap Velos technology between the dbp1 and Col-0 plants. Three independent biological replicates from Col-0 plants (IL363 to IL365) and three independent ones from dbp1 plants (IL372 to IL374) were analysed. Shown are only detected (phospho)proteins significantly different between Col-0 and dbp1 plants (t-test, p <0.05). Numbers below Col-0 an…
					Col-0			dbp1
#	Bio View:Identified Proteins (1004)Including 1 Decoy	Accession Number	Molecular Weight	T-Test (P-Value)	IL363	IL364	IL365	IL372	IL373	IL374
1	| Symbols: MTO3, SAMS3, MAT4 | S-adenosylmethionine synthetase family protein | chr3:5952484-5953665 REVERSE LENGTH=393	AT3G17390.1	43 kDa	3.9e-07	3	3	3
2	| Symbols: | Glycosyl transferase, family 35 | chr3:11252871-11257587 FORWARD LENGTH=962	AT3G29320.1	109 kDa	6.6e-07	2	2	2
3	| Symbols: ATTLL1, TLL1 | triacylglycerol lipase-like 1 | chr1:17123889-17128462 FORWARD LENGTH=479	AT1G45201.1 (+1)	55 kDa	5.2e-06	12	13	14
4	| Symbols: EDD1, EDD | glycine-tRNA ligases | chr3:17763111-17770964 FORWARD LENGTH=1067	AT3G48110.1	120 kDa	6.1e-06	2	2	3
5	| Symbols: TIP2, SITIP, GAMMA-TIP2, TIP1;2 | tonoplast intrinsic protein 2 | chr3:9722770-9723703 REVERSE LENGTH=253	AT3G26520.1	26 kDa	9.8e-06	2	2	2
6	| Symbols: GAPA-2 | glyceraldehyde 3-phosphate dehydrogenase A subunit 2 | chr1:4392634-4394283 REVERSE LENGTH=399	AT1G12900.1 (+2)	43 kDa	1.4e-05	3	3	3
7	| Symbols: SAD2, URM9 | ARM repeat superfamily protein | chr2:13464519-13471353 FORWARD LENGTH=1040	AT2G31660.1	119 kDa	3.2e-05	4	3	4
8	| Symbols: ATHXK1, GIN2, HXK1 | hexokinase 1 | chr4:14352338-14354865 REVERSE LENGTH=496	AT4G29130.1	54 kDa	4e-05	2	2	2
9	| Symbols: PGR7 | proton gradient regulation 7 | chr3:7436091-7437845 FORWARD LENGTH=317	AT3G21200.1	35 kDa	7.5e-05	2	3	3
10	| Symbols: | RNA binding Plectin/S10 domain-containing protein | chr5:21355781-21357003 REVERSE LENGTH=179	AT5G52650.1	20 kDa	7.7e-05	2	2	3
11	| Symbols: LOX2, ATLOX2 | lipoxygenase 2 | chr3:16525437-16529233 FORWARD LENGTH=896	AT3G45140.1	102 kDa	0.00015	38	42	43	19	19	19
12	| Symbols: | unknown protein; FUNCTIONS IN: molecular_function unknown; INVOLVED IN: biological_process unknown; LOCATED IN: mitochondrion; EXPRESSED IN: 24 plant structures; EXPRESSED DURING: 16 growth stages; Has 42 Blast hits to 42 proteins in 17 species: Archae - 0; Bacteria - 0; Metazoa - 0; Fungi - 0; Plants - 41; Viruses - 0; Other Eukaryotes - 1 (source: NCBI BLink). | chr5:2580588-258098…	AT5G08060.1	15 kDa	0.00016	3	3	3
13	| Symbols: EMB1241 | Co-chaperone GrpE family protein | chr5:5839560-5841639 REVERSE LENGTH=324	AT5G17710.1 (+1)	35 kDa	0.00028	7	7	8
14	| Symbols: | Ribosomal protein S5 family protein | chr2:17460016-17461398 REVERSE LENGTH=285	AT2G41840.1	31 kDa	0.00033	2	2	2
15	| Symbols: LOS4 | P-loop containing nucleoside triphosphate hydrolases superfamily protein | chr3:19687968-19690423 FORWARD LENGTH=496	AT3G53110.1	55 kDa	0.00035	3	2	3	4	4	4
16	| Symbols: | Transcriptional coactivator/pterin dehydratase | chr5:20778316-20779380 REVERSE LENGTH=220	AT5G51110.1 (+1)	24 kDa	0.00036				2	2	2
17	| Symbols: FBA2 | fructose-bisphosphate aldolase 2 | chr4:18163714-18165659 REVERSE LENGTH=398	AT4G38970.1	43 kDa	0.00037	19	22	18	27	20	23
18	| Symbols: | ATPase, V0/A0 complex, subunit C/D | chr3:10773144-10775594 REVERSE LENGTH=351	AT3G28710.1	41 kDa	0.00039	2	3	3
19	| Symbols: AtSS2, SS2 | starch synthase 2 | chr3:62456-65678 REVERSE LENGTH=792	AT3G01180.1	88 kDa	0.00041	8	8	8
20	| Symbols: | Ribosomal protein L1p/L10e family | chr3:23444269-23446020 FORWARD LENGTH=346	AT3G63490.1	38 kDa	0.00042	3	3	4
21	| Symbols: ERF1-3 | eukaryotic release factor 1-3 | chr3:9788854-9790161 FORWARD LENGTH=435	AT3G26618.1 (+1)	49 kDa	0.00048	2	2	3
22	| Symbols: UBP14, TTN6, ATUBP14, PER1 | ubiquitin-specific protease 14 | chr3:7203001-7208340 REVERSE LENGTH=797	AT3G20630.1	88 kDa	0.00048	8	9	6
23	| Symbols: BGL1, BGLU18, ATBG1 | beta glucosidase 18 | chr1:19515250-19517930 FORWARD LENGTH=528	AT1G52400.1 (+1)	60 kDa	0.0005	2	3	2
24	| Symbols: | Zinc-binding ribosomal protein family protein | chr5:19406423-19407329 REVERSE LENGTH=84	AT5G47930.1	9 kDa	0.00058	3	2	2
25	| Symbols: ADG2, APL1 | ADP glucose pyrophosphorylase large subunit 1 | chr5:6463931-6466775 REVERSE LENGTH=522	AT5G19220.1	58 kDa	0.00098	2	5	3	5	4	4
26	| Symbols: | RNA-binding (RRM/RBD/RNP motifs) family protein | chr4:9862660-9864498 REVERSE LENGTH=313	AT4G17720.1	34 kDa	0.0011				2	2	2
27	| Symbols: | Sec23/Sec24 protein transport family protein | chr4:8167574-8173026 FORWARD LENGTH=773	AT4G14160.1 (+1)	85 kDa	0.0011	8	8	9		2	2
28	| Symbols: CXIP2, ATGRX2 | CAX-interacting protein 2 | chr2:16031347-16033054 REVERSE LENGTH=293	AT2G38270.1	32 kDa	0.0011	2	2	2
29	| Symbols: MIND, ARC11, ATMIND1 | septum site-determining protein (MIND) | chr5:8116731-8117711 FORWARD LENGTH=326	AT5G24020.1	36 kDa	0.0011	3	2	2
30	| Symbols: EMB1467, CI76 | NADH-ubiquinone dehydrogenase, mitochondrial, putative | chr5:14897490-14900352 FORWARD LENGTH=745	AT5G37510.1	81 kDa	0.0011	9	10	9	2		2
31	| Symbols: RHM1, ROL1, ATRHM1 | rhamnose biosynthesis 1 | chr1:29550110-29552207 FORWARD LENGTH=669	AT1G78570.1	75 kDa	0.0011	2	3	2
32	| Symbols: PAG1 | 20S proteasome alpha subunit G1 | chr2:11528515-11530858 REVERSE LENGTH=249	AT2G27020.1	27 kDa	0.0012	2	2	2
33	| Symbols: | 60S acidic ribosomal protein family | chr4:13159627-13160393 REVERSE LENGTH=119	AT4G25890.1	12 kDa	0.0014	2	2	3
34	| Symbols: SPD1 | P-loop containing nucleoside triphosphate hydrolases superfamily protein | chr3:3239307-3241571 FORWARD LENGTH=547	AT3G10420.1 (+1)	60 kDa	0.0014	2	2	2
35	| Symbols: NTF2B | nuclear transport factor 2B | chr1:9746921-9747787 FORWARD LENGTH=126	AT1G27970.1 (+1)	14 kDa	0.0014	5	2	2
36	| Symbols: APX1, MEE6, CS1, ATAPX1, ATAPX01 | ascorbate peroxidase 1 | chr1:2438005-2439435 FORWARD LENGTH=250	AT1G07890.1 (+7)	28 kDa	0.0015	2	3	2
37	| Symbols: | UDP-glucose 6-dehydrogenase family protein | chr5:5027872-5029314 REVERSE LENGTH=480	AT5G15490.1	53 kDa	0.0015	2	5	2
38	| Symbols: TUB4 | tubulin beta chain 4 | chr5:17859442-17860994 REVERSE LENGTH=444	AT5G44340.1	50 kDa	0.0017	49	50	49	39	36	37
39	| Symbols: SDH1-1 | succinate dehydrogenase 1-1 | chr5:26653776-26657224 FORWARD LENGTH=634	AT5G66760.1	70 kDa	0.0018	4	4	2
40	| Symbols: | Calcium-binding EF-hand family protein | chr5:10877360-10881278 REVERSE LENGTH=536	AT5G28850.2 (+1)	62 kDa	0.002	3	4	3
41	| Symbols: PSAD-2 | photosystem I subunit D-2 | chr1:753528-754142 REVERSE LENGTH=204	AT1G03130.1 (+1)	22 kDa	0.002	2	4	3
42	| Symbols: CP33, PDE322 | chloroplast RNA-binding protein 33 | chr3:19421619-19422855 FORWARD LENGTH=329	AT3G52380.1	36 kDa	0.0021	3	5	5	4	6	6
43	| Symbols: | adaptin family protein | chr5:3671964-3676263 FORWARD LENGTH=850	AT5G11490.2 (+1)	94 kDa	0.0022	2	2	3
44	| Symbols: GAPC-2, GAPC2 | glyceraldehyde-3-phosphate dehydrogenase C2 | chr1:4608465-4610494 REVERSE LENGTH=338	AT1G13440.1	37 kDa	0.0023	14	19	13	6	4	5
45	| Symbols: | ARM repeat superfamily protein | chr5:21714016-21716709 FORWARD LENGTH=870	AT5G53480.1	96 kDa	0.0025	8	7	8	3		2
46	| Symbols: ATRDH2, ATMST2, MST2, ST2, STR2, RDH2 | rhodanese homologue 2 | chr1:5619848-5621981 REVERSE LENGTH=318	AT1G16460.1 (+3)	35 kDa	0.0025	2	3	5
47	| Symbols: | Eukaryotic aspartyl protease family protein | chr3:6349090-6350592 REVERSE LENGTH=500	AT3G18490.1	53 kDa	0.0026	3	3	4
48	| Symbols: PHOT2, NPL1 | phototropin 2 | chr5:23524771-23529993 FORWARD LENGTH=915	AT5G58140.1 (+2)	102 kDa	0.0028	12	12	13	9	11	9
49	| Symbols: | Transcription factor IIA, alpha/beta subunit | chr1:2296706-2299215 REVERSE LENGTH=375	AT1G07480.1 (+1)	41 kDa	0.0033	2	2	2
50	| Symbols: PLDALPHA1, PLD | phospholipase D alpha 1 | chr3:5330835-5333474 FORWARD LENGTH=810	AT3G15730.1	92 kDa	0.0033	10	8	9	5	3	4
51	| Symbols: NDHH | NAD(P)H dehydrogenase subunit H | chrC:122011-123192 REVERSE LENGTH=393	ATCG01110.1	46 kDa	0.0035	2	3	3
52	| Symbols: ATGSTF8, ATGSTF5, GST6, GSTF8 | glutathione S-transferase phi 8 | chr2:19558213-19559266 FORWARD LENGTH=263	AT2G47730.1	29 kDa	0.0035	3	3	2
53	| Symbols: | unknown protein; LOCATED IN: cellular_component unknown; EXPRESSED IN: 23 plant structures; EXPRESSED DURING: 15 growth stages. | chr3:22964945-22971149 FORWARD LENGTH=1251	AT3G62010.2 (+1)	141 kDa	0.0035	2	3	3
54	| Symbols: TUB5 | tubulin beta-5 chain | chr1:6938033-6940481 REVERSE LENGTH=449	AT1G20010.1	50 kDa	0.0036	15	13	14	8	9	10
55	| Symbols: HSP91 | heat shock protein 91 | chr1:30063781-30067067 REVERSE LENGTH=831	AT1G79930.1 (+3)	92 kDa	0.0037	2	2	3
56	| Symbols: CLPP1, PCLPP | plastid-encoded CLP P | chrC:69910-71882 REVERSE LENGTH=196	ATCG00670.1	22 kDa	0.0038	7	7	8	5		2
57	| Symbols: LRS1 | Transducin/WD40 repeat-like superfamily protein | chr3:1418573-1422723 REVERSE LENGTH=753	AT3G05090.1 (+1)	82 kDa	0.0038	3	3	3
58	| Symbols: | structural constituent of ribosome | chrC:82826-83482 REVERSE LENGTH=218	ATCG00800.1	25 kDa	0.004	6	6	3	8	7	7
59	| Symbols: ATSWI3C, CHB4, SWI3C | SWITCH/sucrose nonfermenting 3C | chr1:7620156-7623978 REVERSE LENGTH=807	AT1G21700.1	88 kDa	0.0045	2	3		3	2	2
60	| Symbols: | unknown protein; FUNCTIONS IN: molecular_function unknown; INVOLVED IN: biological_process unknown; LOCATED IN: chloroplast thylakoid membrane, chloroplast, chloroplast envelope; EXPRESSED IN: 24 plant structures; EXPRESSED DURING: 13 growth stages; Has 30201 Blast hits to 17322 proteins in 780 species: Archae - 12; Bacteria - 1396; Metazoa - 17338; Fungi - 3422; Plants - 5037; Virus…	AT5G08540.1	39 kDa	0.0045	11	8	11	3	2	2
61	| Symbols: | Tetratricopeptide repeat (TPR)-like superfamily protein | chr1:5257327-5264814 REVERSE LENGTH=1608	AT1G15290.1	178 kDa	0.0046	2			3	4	4
62	| Symbols: | vacuolar ATPase subunit F family protein | chr4:1149419-1151132 REVERSE LENGTH=128	AT4G02620.1	14 kDa	0.0047	3	2	2
63	| Symbols: FUS6, ATFUS6, CSN1, COP11, EMB78, ATSK31, SK31 | 26S proteasome, regulatory subunit Rpn7;Proteasome component (PCI) domain | chr3:22626335-22628895 FORWARD LENGTH=441	AT3G61140.1	51 kDa	0.0049	2	2	2
64	| Symbols: EIF3B-2, EIF3B, ATEIF3B-2 | eukaryotic translation initiation factor 3B-2 | chr5:8973420-8976758 REVERSE LENGTH=714	AT5G25780.1	82 kDa	0.005	3	3	4	2		2
65	| Symbols: GAPB | glyceraldehyde-3-phosphate dehydrogenase B subunit | chr1:16127552-16129584 FORWARD LENGTH=447	AT1G42970.1	48 kDa	0.0051	14	15	13	8	7	7
66	| Symbols: ISA1, ATISA1 | isoamylase 1 | chr2:16666078-16672183 FORWARD LENGTH=783	AT2G39930.1	89 kDa	0.0051	6	5	8
67	| Symbols: GRF8, 14-3-3KAPPA, GF14 KAPPA | general regulatory factor 8 | chr5:26148546-26150255 REVERSE LENGTH=248	AT5G65430.1 (+2)	28 kDa	0.0056	2	3	3
68	| Symbols: ATARCA, RACK1A_AT, RACK1A | Transducin/WD40 repeat-like superfamily protein | chr1:6222325-6223901 FORWARD LENGTH=327	AT1G18080.1	36 kDa	0.0058	6	5	3
69	| Symbols: NAD7 | NADH dehydrogenase subunit 7 | chrM:132071-138153 FORWARD LENGTH=394	ATMG00510.1	45 kDa	0.0058	2	2	2
70	| Symbols: | dentin sialophosphoprotein-related | chr3:20269659-20272037 REVERSE LENGTH=792	AT3G54760.1 (+1)	86 kDa	0.006	3	3	3	2	3	2
71	| Symbols: RPL4 | ribosomal protein L4 | chr1:2249190-2250026 FORWARD LENGTH=278	AT1G07320.3 (+1)	30 kDa	0.0061	29	31	32	28	33	31
72	| Symbols: | Ribosomal protein L10 family protein | chr3:3521453-3522826 FORWARD LENGTH=323	AT3G11250.1	34 kDa	0.0062	3	3	3	2		2
73	| Symbols: ATATP-PRT2, HISN1B, ATP-PRT2 | ATP phosphoribosyl transferase 2 | chr1:3173588-3176690 FORWARD LENGTH=413	AT1G09795.1	45 kDa	0.0062	2	4	2
74	| Symbols: TGG2, BGLU37 | glucoside glucohydrolase 2 | chr5:9072730-9075477 FORWARD LENGTH=547	AT5G25980.2	63 kDa	0.0063	2	4	4
75	| Symbols: | structural molecules | chr1:30084522-30091949 FORWARD LENGTH=1135	AT1G79990.1 (+2)	129 kDa	0.0064	6	3	6	3	3	3
76	| Symbols: FBA1 | fructose-bisphosphate aldolase 1 | chr2:9128416-9130152 REVERSE LENGTH=399	AT2G21330.1	43 kDa	0.0067	10	14	9	13	9	10
77	| Symbols: PEN3, PDR8, ATPDR8, ABCG36, ATABCG36 | ABC-2 and Plant PDR ABC-type transporter family protein | chr1:22034661-22039844 FORWARD LENGTH=1469	AT1G59870.1	165 kDa	0.0067	6	8	10			3
78	| Symbols: ATMPK4, MPK4| MAP kinase 4 | chr4:567219-568889 FORWARD LENGTH=376/ [ATMPK11, MPK11 I MAP kinase 11 I chr1:202246-204225 FORWARD LENGHT=368]	AT4G01370.1/AT1G01560	43 kDa	0.0071	9	12	12	6	7	9
79	| Symbols: CA2, CA18, BETA CA2 | carbonic anhydrase 2 | chr5:4760536-4762382 FORWARD LENGTH=259	AT5G14740.2 (+1)	28 kDa	0.0071	34	32	32	32	33	29
80	| Symbols: | DNA repair ATPase-related | chr2:10380147-10382624 FORWARD LENGTH=440	AT2G24420.1 (+1)	50 kDa	0.0075				2	3	2
81	| Symbols: TUB7 | tubulin beta-7 chain | chr2:12644258-12645932 REVERSE LENGTH=449	AT2G29550.1	51 kDa	0.0077	8	7	10	6	6	6
82	| Symbols: ATTIC110, TIC110 | translocon at the inner envelope membrane of chloroplasts 110 | chr1:2130303-2135563 REVERSE LENGTH=1016	AT1G06950.1	112 kDa	0.0082	20	21	21	11	10	14
83	| Symbols: KCA1, KAC1 | kinesin like protein for actin based chloroplast movement 1 | chr5:3290121-3297248 REVERSE LENGTH=1273	AT5G10470.1	141 kDa	0.0086	6	8	6	14	12	14
84	| Symbols: AtHip1, HIP1, TPR11 | HSP70-interacting protein 1 | chr4:11918236-11920671 FORWARD LENGTH=441	AT4G22670.1	47 kDa	0.0087	38	33	37	38	40	37
85	| Symbols: | Tetratricopeptide repeat (TPR)-like superfamily protein | chr1:30141250-30142478 REVERSE LENGTH=305	AT1G80130.1	34 kDa	0.0088	2	2	2
86	| Symbols: UPL2 | ubiquitin-protein ligase 2 | chr1:26488745-26501281 REVERSE LENGTH=3658	AT1G70320.1	404 kDa	0.0088	3	3	4
87	| Symbols: PSBQ, PSBQA, PSBQ-1 | photosystem II subunit QA | chr4:11334446-11335587 FORWARD LENGTH=223	AT4G21280.1 (+1)	24 kDa	0.0089	3	5	5
88	| Symbols: CAB1, AB140, CAB140, LHCB1.3 | chlorophyll A/B binding protein 1 | chr1:10478071-10478874 FORWARD LENGTH=267	AT1G29930.1	28 kDa	0.0091	8	7	9	7	10	9
89	| Symbols: | Bifunctional inhibitor/lipid-transfer protein/seed storage 2S albumin superfamily protein | chr2:4311160-4312035 REVERSE LENGTH=291	AT2G10940.1 (+1)	30 kDa	0.0094	6	5	6	4	3	3
90	| Symbols: | Coatomer, beta' subunit | chr1:19499282-19505397 FORWARD LENGTH=926	AT1G52360.1 (+1)	104 kDa	0.0098	12	11	13	5	6	5
91	| Symbols: PDC2 | pyruvate decarboxylase-2 | chr5:22310858-22312681 REVERSE LENGTH=607	AT5G54960.1	66 kDa	0.01	10	11	10	4	2	5
92	| Symbols: RPS8 | ribosomal protein S8 | chrC:80068-80472 REVERSE LENGTH=134	ATCG00770.1	15 kDa	0.01	2			3	3	3
93	| Symbols: | Ribulose bisphosphate carboxylase (small chain) family protein | chr5:15377501-15378306 REVERSE LENGTH=181	AT5G38410.1 (+1)	20 kDa	0.01	8	9	9	5	5	4
94	| Symbols: RCA | rubisco activase | chr2:16570951-16573345 REVERSE LENGTH=474	AT2G39730.1	52 kDa	0.01	73	79	72	76	76	74
95	| Symbols: EMB1865 | CRS1 / YhbY (CRM) domain-containing protein | chr3:6313572-6317584 FORWARD LENGTH=848	AT3G18390.1	96 kDa	0.011				2	2	2
96	| Symbols: | Pectinacetylesterase family protein | chr3:1764509-1767240 REVERSE LENGTH=415	AT3G05910.1	46 kDa	0.011	7	8	6	2	2
97	| Symbols: ATRP1, RP1 | PPDK regulatory protein | chr4:11307002-11308587 FORWARD LENGTH=403	AT4G21210.1	44 kDa	0.012	5	7	5
98	| Symbols: ATCBR, CBR1, CBR | NADH:cytochrome B5 reductase 1 | chr5:5864543-5866495 REVERSE LENGTH=281	AT5G17770.1	31 kDa	0.012	2	3	3
99	| Symbols: CA1, ATBCA1, SABP3, ATSABP3 | carbonic anhydrase 1 | chr3:194853-196716 REVERSE LENGTH=270	AT3G01500.1	30 kDa	0.012	15	14	15	15	17	14
100	| Symbols: NRPB2, EMB1989, RPB2 | DNA-directed RNA polymerase family protein | chr4:11535684-11542200 REVERSE LENGTH=1188	AT4G21710.1	135 kDa	0.012	4	2	2	2
101	| Symbols: PKT3, PED1, KAT2 | peroxisomal 3-ketoacyl-CoA thiolase 3 | chr2:14047814-14050983 REVERSE LENGTH=462	AT2G33150.1	49 kDa	0.013	8	9	8	3	3	3
102	| Symbols: | Clathrin, heavy chain | chr3:2587171-2595411 REVERSE LENGTH=1703	AT3G08530.1	193 kDa	0.013	10	10	9	5	5	6
103	| Symbols: | Coatomer, beta' subunit | chr3:5411699-5418313 REVERSE LENGTH=909	AT3G15980.1 (+3)	102 kDa	0.013	3	2	4
104	| Symbols: RAB18, ATDI8 | Dehydrin family protein | chr5:26518511-26519153 REVERSE LENGTH=186	AT5G66400.1 (+1)	18 kDa	0.014	4	5	5	2	3	2
105	| Symbols: | GTP binding Elongation factor Tu family protein | chr4:1295751-1298354 REVERSE LENGTH=454	AT4G02930.1	49 kDa	0.014	6	7	6	2	2	3
106	| Symbols: TIF3B1, EIF3B, ATEIF3B-1, EIF3B-1, ATTIF3B1 | translation initiation factor 3B1 | chr5:9781207-9784759 REVERSE LENGTH=712	AT5G27640.1	82 kDa	0.015	29	31	34	17	20	18
107	| Symbols: LPA3 | Low PSII Accumulation 3 | chr1:27479027-27481258 FORWARD LENGTH=358	AT1G73060.1	40 kDa	0.016	8	8	7	5	2	5
108	| Symbols: | Plastid-lipid associated protein PAP / fibrillin family protein | chr2:14912309-14913797 REVERSE LENGTH=376	AT2G35490.1	41 kDa	0.016	13	10	13	8	6	7
109	| Symbols: TUB2 | tubulin beta chain 2 | chr5:25181560-25183501 FORWARD LENGTH=450	AT5G62690.1 (+1)	51 kDa	0.016	26	26	29	23	19	22
110	| Symbols: ATL5, PGY3, OLI5, RPL5A | ribosomal protein L5 | chr3:9269573-9271327 REVERSE LENGTH=301	AT3G25520.1	34 kDa	0.016	6	7	4	5	5	7
111	| Symbols: GAPA, GAPA-1 | glyceraldehyde 3-phosphate dehydrogenase A subunit | chr3:9795226-9796848 FORWARD LENGTH=396	AT3G26650.1	42 kDa	0.017	16	16	17	7	4	8
112	| Symbols: | Calcineurin-like metallo-phosphoesterase superfamily protein | chr1:18658894-18661672 FORWARD LENGTH=303	AT1G50370.1	35 kDa	0.017	2	5	5
113	| Symbols: | Coatomer, alpha subunit | chr2:9152428-9156577 FORWARD LENGTH=1218	AT2G21390.1	136 kDa	0.018	18	23	28	5	9	10
114	| Symbols: PEN2, BGLU26 | Glycosyl hydrolase superfamily protein | chr2:18364872-18367515 FORWARD LENGTH=560	AT2G44490.1	64 kDa	0.018	5	5	6	7	5	6
115	| Symbols: | vacuolar ATP synthase subunit D (VATD) / V-ATPase D subunit / vacuolar proton pump D subunit (VATPD) | chr3:21718495-21719280 REVERSE LENGTH=261	AT3G58730.1	29 kDa	0.018	7	9	6	5	4	4
116	| Symbols: | Clathrin, heavy chain | chr3:3482575-3491667 REVERSE LENGTH=1705	AT3G11130.1	193 kDa	0.019	63	61	68	33	39	42
117	| Symbols: | ARM repeat superfamily protein | chr3:21810973-21817418 REVERSE LENGTH=1029	AT3G59020.1 (+1)	118 kDa	0.019	3	2	6
118	| Symbols: | Class-II DAHP synthetase family protein | chr1:7912120-7914742 FORWARD LENGTH=527	AT1G22410.1	58 kDa	0.019	5	7	8	3		2
119	| Symbols: | Nuclear transport factor 2 (NTF2) family protein with RNA binding (RRM-RBD-RNP motifs) domain | chr5:24543988-24546027 FORWARD LENGTH=459	AT5G60980.1 (+1)	49 kDa	0.019	3	4	6
120	| Symbols: GLU1, GLS1, GLUS, FD-GOGAT | glutamate synthase 1 | chr5:1130031-1138186 FORWARD LENGTH=1622	AT5G04140.1 (+1)	177 kDa	0.019	4	6	5	6	4	3
121	| Symbols: INV-E, At-A/N-InvE | alkaline/neutral invertase | chr5:7474974-7477479 REVERSE LENGTH=617	AT5G22510.1	69 kDa	0.02	7	10	8		2	4
122	| Symbols: | proline-rich spliceosome-associated (PSP) family protein | chr4:11506259-11509772 REVERSE LENGTH=584	AT4G21660.1 (+1)	67 kDa	0.02	10	11	14	12	16	11
123	| Symbols: EMB2761 | threonyl-tRNA synthetase, putative / threonine--tRNA ligase, putative | chr2:1698466-1701271 REVERSE LENGTH=650	AT2G04842.1	75 kDa	0.021	6	6	6	2
124	| Symbols: TUB6 | beta-6 tubulin | chr5:3961317-3962971 REVERSE LENGTH=449	AT5G12250.1	51 kDa	0.022	10	13	14	8	6	7
125	| Symbols: ATSPS1F, SPS1F | sucrose phosphate synthase 1F | chr5:6844994-6849997 REVERSE LENGTH=1043	AT5G20280.1	117 kDa	0.022	5	5	8	3	4	2
126	| Symbols: GC6, MAG4 | golgin candidate 6 | chr3:10193778-10199659 REVERSE LENGTH=914	AT3G27530.1	102 kDa	0.022	2	2	4	2	3	3
127	| Symbols: LHB1B2, LHCB1.5 | photosystem II light harvesting complex gene B1B2 | chr2:14522716-14523513 REVERSE LENGTH=265	AT2G34420.1	28 kDa	0.023	2	2	2
128	| Symbols: | Glutathione S-transferase, C-terminal-like;Translation elongation factor EF1B/ribosomal protein S6 | chr1:10639286-10640515 FORWARD LENGTH=231	AT1G30230.1 (+1)	25 kDa	0.023	5	7	7	4	6	4
129	| Symbols: EMB3003 | 2-oxoacid dehydrogenases acyltransferase family protein | chr1:12588027-12590084 REVERSE LENGTH=465	AT1G34430.1	48 kDa	0.023	6	6	4	8	7	7
130	| Symbols: emb2734 | ARM repeat superfamily protein | chr5:6695731-6701247 REVERSE LENGTH=1116	AT5G19820.1	124 kDa	0.023	28	22	33	13	14	15
131	| Symbols: RPS6, RPS6A | ribosomal protein S6 | chr4:15346306-15347714 REVERSE LENGTH=250	AT4G31700.1	28 kDa	0.025	2	3		3	5	3
132	| Symbols: | Dihydrolipoamide succinyltransferase | chr5:22347637-22350409 FORWARD LENGTH=464	AT5G55070.1	50 kDa	0.025	3	3	2
133	| Symbols: PP2A-4 | protein phosphatase 2A-4 | chr3:21635503-21638911 REVERSE LENGTH=313	AT3G58500.1	36 kDa	0.025	8	8	8	6	5	7
134	| Symbols: | Coatomer, alpha subunit | chr1:22919814-22923728 FORWARD LENGTH=1216	AT1G62020.1	137 kDa	0.026	6	6	10	2	4	5
135	| Symbols: ROC4 | rotamase CYP 4 | chr3:22973708-22975139 FORWARD LENGTH=260	AT3G62030.1 (+2)	28 kDa	0.026	5	5	3	2
136	| Symbols: | unknown protein; BEST Arabidopsis thaliana protein match is: unknown protein (TAIR:AT3G03460.1); Has 1807 Blast hits to 1807 proteins in 277 species: Archae - 0; Bacteria - 0; Metazoa - 736; Fungi - 347; Plants - 385; Viruses - 0; Other Eukaryotes - 339 (source: NCBI BLink). | chr5:5770518-5772343 REVERSE LENGTH=369	AT5G17510.1	43 kDa	0.026			2	2	3	2
137	| Symbols: ATB ALPHA, B ALPHA | protein phosphatase 2A 55 kDa regulatory subunit B alpha isoform | chr1:19166218-19169974 FORWARD LENGTH=513	AT1G51690.1 (+2)	57 kDa	0.026	6	5	7	3
138	| Symbols: TUB9 | tubulin beta-9 chain | chr4:11182218-11183840 FORWARD LENGTH=444	AT4G20890.1	50 kDa	0.027	7	5	8	4	5	4
139	| Symbols: | Ribosomal protein S3 family protein | chr2:13450384-13451669 FORWARD LENGTH=250	AT2G31610.1 (+1)	28 kDa	0.029	2	4	2	3
140	| Symbols: LOS1 | Ribosomal protein S5/Elongation factor G/III/V family protein | chr1:20968245-20971077 REVERSE LENGTH=843	AT1G56070.1	94 kDa	0.031	18	17	13	11	7	10
141	| Symbols: PSBQ, PSBQ-2, PSII-Q | photosystem II subunit Q-2 | chr4:2672093-2673170 REVERSE LENGTH=230	AT4G05180.1	25 kDa	0.031	4	6	5	3
142	| Symbols: | Ribosomal protein S5 domain 2-like superfamily protein | chr5:6090253-6090693 REVERSE LENGTH=146	AT5G18380.1 (+2)	17 kDa	0.032	3	2	2
143	| Symbols: FAB1, KAS2, ATKAS2 | fatty acid biosynthesis 1 | chr1:28152564-28155948 REVERSE LENGTH=541	AT1G74960.1 (+2)	58 kDa	0.032	4	5	5	2		2
144	| Symbols: ATCLH1, CORI1, ATHCOR1, CLH1 | chlorophyllase 1 | chr1:6803796-6804923 REVERSE LENGTH=324	AT1G19670.1	35 kDa	0.034	9	10	10	5	7	5
145	| Symbols: ATRBP45B, RBP45B | RNA-binding (RRM/RBD/RNP motifs) family protein | chr1:3914895-3917941 FORWARD LENGTH=405	AT1G11650.2	44 kDa	0.036	5	4	4	3
146	| Symbols: SAY1 | Ubiquitin-like superfamily protein | chr4:7071955-7075256 FORWARD LENGTH=564	AT4G11740.1	62 kDa	0.037	21	21	23	20	25	20
147	| Symbols: ACT2, DER1, LSR2, ENL2 | actin 2 | chr3:6475535-6476832 FORWARD LENGTH=377	AT3G18780.2	42 kDa	0.037	41	40	43	43	32	33
148	| Symbols: PTAC17 | plastid transcriptionally active 17 | chr1:30258272-30260570 REVERSE LENGTH=444	AT1G80480.1	49 kDa	0.037	6	8	6	2	2
149	| Symbols: | Coatomer, beta subunit | chr4:15264145-15267384 FORWARD LENGTH=948	AT4G31480.1 (+2)	106 kDa	0.038	6	8	7	5	7	7
150	| Symbols: OLI7, RPL5B | ribosomal protein L5 B | chr5:15903365-15905185 FORWARD LENGTH=301	AT5G39740.1 (+1)	34 kDa	0.039	28	31	30	30	31	29
151	| Symbols: CDC48, ATCDC48, CDC48A | cell division cycle 48 | chr3:3019494-3022832 FORWARD LENGTH=809	AT3G09840.1	89 kDa	0.039	13	12	10	8	6	8
152	| Symbols: | splicing factor-related | chr5:20849881-20852295 REVERSE LENGTH=804	AT5G51300.1 (+2)	87 kDa	0.039	4	4	8	2	4	2
153	| Symbols: VLN3, ATVLN3 | villin 3 | chr3:21243615-21249809 REVERSE LENGTH=965	AT3G57410.1	106 kDa	0.041	3	3	2			2
154	| Symbols: | trigger factor type chaperone family protein | chr5:22397677-22400678 FORWARD LENGTH=547	AT5G55220.1	62 kDa	0.041	4	6	4	2
155	| Symbols: | vacuolar ATP synthase subunit H family protein | chr3:14228846-14232228 REVERSE LENGTH=441	AT3G42050.1	50 kDa	0.042	2	2	3
156	| Symbols: | NUP50 (Nucleoporin 50 kDa) protein | chr1:19509979-19511301 FORWARD LENGTH=440	AT1G52380.1	47 kDa	0.042	7	7	10	8	14	11
157	| Symbols: | ubiquinol-cytochrome C reductase UQCRX/QCR9-like family protein | chr3:19543146-19544167 REVERSE LENGTH=72	AT3G52730.1	8 kDa	0.043	2	2	2	2	2	2
158	| Symbols: PHT3;1 | phosphate transporter 3;1 | chr5:4531059-4532965 REVERSE LENGTH=375	AT5G14040.1	40 kDa	0.043	2	3	6
159	| Symbols: CR88, EMB1956, HSP90.5, Hsp88.1, AtHsp90.5 | Chaperone protein htpG family protein | chr2:1281983-1285909 FORWARD LENGTH=780	AT2G04030.1 (+1)	89 kDa	0.043	12	10	12	8	5	5
160	| Symbols: GRF6, AFT1, 14-3-3lambda | G-box regulating factor 6 | chr5:3284452-3286261 REVERSE LENGTH=248	AT5G10450.1 (+3)	28 kDa	0.044	5	7	8	4	2	3
161	| Symbols: | Acyl-CoA N-acyltransferases (NAT) superfamily protein | chr2:16295392-16296102 FORWARD LENGTH=236	AT2G39020.1	26 kDa	0.044	4	3	4	2
162	| Symbols: HSP81-2, ERD8, HSP90.2, AtHsp90.2 | heat shock protein 81-2 | chr5:22686923-22689433 FORWARD LENGTH=699	AT5G56030.1	80 kDa	0.045	26	25	31	21	18	14
163	| Symbols: CAT2 | catalase 2 | chr4:16700937-16703215 REVERSE LENGTH=492	AT4G35090.1	57 kDa	0.046	18	15	14	15	13	13
164	| Symbols: EMB2296 | Ribosomal protein L2 family | chr2:7837151-7838160 FORWARD LENGTH=258	AT2G18020.1	28 kDa	0.046		3		2	2	2
165	| Symbols: PAB4, PABP4 | poly(A) binding protein 4 | chr2:9943209-9946041 FORWARD LENGTH=662	AT2G23350.1	72 kDa	0.046	5	4	6	3	6	6
166	| Symbols: AVP1, ATAVP3, AVP-3, AtVHP1;1 | Inorganic H pyrophosphatase family protein | chr1:5399115-5402185 FORWARD LENGTH=770	AT1G15690.1	81 kDa	0.047	5	5	9	3	2	4
167	| Symbols: | Plant neutral invertase family protein | chr1:21192593-21194948 FORWARD LENGTH=616	AT1G56560.1	70 kDa	0.047	5	5	4	2	2	4
168	| Symbols: UBP12 | ubiquitin-specific protease 12 | chr5:2019545-2027834 REVERSE LENGTH=1116	AT5G06600.1 (+1)	131 kDa	0.048	5	9	5	5		2
169	| Symbols: RBCS1A | ribulose bisphosphate carboxylase small chain 1A | chr1:25048465-25049249 REVERSE LENGTH=180	AT1G67090.1	20 kDa	0.048	16	16	15	10	5	4
